# Supplementary material for: Synergistic Interaction of the Class IIa HDAC Inhibitor CHDI0039 with Bortezomib in Head and Neck Cancer Cells
Source: Int J Mol Sci. 2023 Mar 14;24(6):5553. doi: 10.3390/ijms24065553 (PMC10056166; doi:10.3390/ijms24065553)
Supplement: Supplementary file 1 [file ijms-24-05553-s001.zip]

Archive with 1 entries (1 files):
- ijms-2237195-supplementary.pdf
